# Supplementary material for: Methylated DNA Markers in Voided Urine for the Identification of Clinically Significant Prostate Cancer
Source: Life (Basel). 2024 Aug 18;14(8):1024. doi: 10.3390/life14081024 (PMC11355912; doi:10.3390/life14081024)
Supplement: Supplementary file 1 [file life-14-01024-s001.zip]

Archive with 2 entries (2 files):
- life peer review supplementary figures.pdf
- life peer review supplementary tables.pdf
